# Supplementary material for: VTC4 Polyphosphate Polymerase Knockout Increases Stress Resistance of Saccharomyces cerevisiae Cells
Source: Biology (Basel). 2021 May 30;10(6):487. doi: 10.3390/biology10060487 (PMC8227513; doi:10.3390/biology10060487)
Supplement: Supplementary file 1 [file biology-10-00487-s001.zip]

Archive with 1 entries (1 files):
- biology-1223663-supplementary.pdf
